# Supplementary material for: Hypoglycaemia due to insulin therapy for the management of hyperkalaemia in hospitalised adults: A scoping review
Source: PLoS One. 2022 May 12;17(5):e0268395. doi: 10.1371/journal.pone.0268395 (PMC9097985; doi:10.1371/journal.pone.0268395)
Supplement: S7 Table — (XLS) [file pone.0268395.s008.xls]

## Sheet: Sheet1
Author	YearofPublication	Studydesign	Publicationtype	continent	Setting	samplesize	Age	male	weight_kg	weight_kg_other	bmi	nDM	HPT	HIV	HF	nHF	KTR	KF	KF_number	Type_KF	Acute_KF	Chronic_KF	chronic_dialysis	dialysis_number	Diabetic_meds	insulin	other_diab_agents	SU	TZD	metformin	DPP4i	GLP1	RAASi	nRAASi	ACEi	nACEi	ARB	nARB	ACEiARB	nACEiARB	Ksparing	nKsparing	NSAIDs	nNSAIDs	BB	nBB	TMP	nTMP	CsA
Yang	2019	retrospective cohort	journal article	North America	hospital	72	71	46	74	.	26.2	37	.	.	Yes	25	.	Yes	.	acute and chronic	48	19	Yes	14	Yes	19	13	6	1	9	11	1															Yes	1
Yang	2019	retrospective cohort	journal article	North America	hospital	62	67	40	71		25.5	23			Yes	18		Yes	.	acute and chronic	38	15	Yes	14	Yes	13	11	2	1	3	4																Yes	4
LaRue	2017	retrospective cohort	journal article	North America	hospital	133	59.6	86	80.9	.	28.1	57	.	.	.	.	.	Yes	.	acute and chronic	59	114	Yes	68	Yes	.	17	9	3	5	.	.	Yes	67	Yes	40	Yes	12	.	.	Yes	15	.	.	.	.	.	.	.
Pearson	2021	retrospective cohort	journal article	North America	hospital	204	65	125	71.5	.	.	100	.	.	.	.	.	Yes	52	chronic	.	.	Yes	52	Yes	65	11	.	.	.	.	.	Yes	46	Yes	29	Yes	10	.	.	Yes	7	Yes	2	.	.	Yes	6	.
Meloy	2021	retrospective cohort	conference proceeding	North America	hospital	128	.	.	.	.	.	.	.	.	.	.	.	Yes	128	chronic	.	.	Yes	128	Yes	9	.	.	.	.	.	.	.	.	.	.	.	.	.	.	.	.	.	.	.	.	.	.	.
Scott	2018	retrospective cohort	journal article	North America	hospital	409	57	.	.	.	.	357	.	.	.	.	.	Yes	638	chronic	.	263	.	.	.	.	.	.	.	.	.	.	.	.	.	.	.	.	.	.	.	.	.	.	.	.	.	.	.
Aljabri	2021	retrospective cohort	journal article	North America	hospital	521	62	271	73.4	.	28	421	.	.	.	.	.	Yes	427	.	.	.	Yes	128	.	.	.	.	.	.	.	.	.	.	.	.	.	.	.	.	.	.	.	.	.	.	.	.	.
Aljabri	2019	retrospective cohort	journal article	Asia	hospital	90	62	48	84	.	29	52	.	.	.	.	.	Yes	.	.	.	.	Yes	21	.	.	.	.	.	.	.	.	.	.	.	.	.	.	.	.	.	.	.	.	.	.	.	.	.
Szwak	2017	retrospective cohort	conference proceeding	North America	hospital	141	.	.	.	.	.	.	.	.	.	.	.	Yes	.	.	.	.	.	.	.	.	.	.	.	.	.	.	.	.	.	.	.	.	.	.	.	.	.	.	.	.	.	.	.
Lens	1989	prospective cohort	journal article	Europe	hospital	10	61	5	.	.	.	.	.	.	.	.	.	Yes	10	acute and chronic	.	.	.	.	.	.	.	.	.	.	.	.	.	.	0	.	.	.	.	.	.	.	.	.	.	.	.	.	.
Tran	2020	prospective cohort	journal article	North America	hospital	145	56.9	85	75.7	.	.	54	.	.	.	.	.	Yes	.	.	.	.	.	.	.	.	.	.	.	.	.	.	.	.	.	.	.	.	.	.	.	.	.	.	.	.	.	.	.
Coca	2017	case-control	conference proceeding	Europe	hospital	30	75.7	18	.	.	.	12	.	.	.	.	.	Yes	.	.	.	.	.	.	Yes	6	7	.	.	.	.	.	Yes	23	.	.	.	.	Yes	19	Yes	4	Yes	8	Yes	12	.	.	.
Apel	2014	retrospective cohort	journal article	North America	hospital	221	51	18	.	.	25.9	113	.	.	.	.	.	Yes	133	chronic	0	.	Yes	133	Yes	68	.	.	.	.	.	.	.	.	.	.	.	.	.	.	.	.	.	.	.	.	.	.	.
Pearson	2021	retrospective cohort	journal article	North America	hospital	182	64	108	75.1	.	.	83	.	.	.	.	.	Yes	51	chronic	.	.	Yes	51	Yes	58	16	.	.	.	.	.	Yes	61	Yes	24	Yes	16	.	.	Yes	21	Yes	19	.	.	Yes	5	.
Kocoglu	2002	prospective cohort	journal article	Asia	hospital	14	52.6	10	65.7	.	23.5	0	.	.	.	.	.	No	14	.	.	.	No	.	No	.	.	.	.	.	.	.	.	.	.	.	.	.	.	.	.	.	.	.	.	.	.	.	.
Pierce	2015	retrospective cohort	journal article	North America	hospital	71	62	63	75	.	.	46	.	.	.	.	.	Yes	63	acute and chronic	.	.	Yes	31	.	.	.	.	.	.	.	.	.	.	.	.	.	.	.	.	.	.	.	.	.	.	.	.	.
Kim	1996	prospective crossover	journal article	Asia	hospital	8	52.4	6	.	55-65	.	0	.	.	.	.	.	Yes	8	chronic	.	.	Yes	8	No	.	.	.	.	.	.	.	.	.	0	0	.	.	.	.	.	.	.	.	.	.	.	.	.
Farina	2018	retrospective cohort	journal article	North America	hospital	120	59.7	69	93.4	.	.	32	.	.	.	.	.	Yes	95	acute and chronic	61	.	Yes	34	.	.	.	.	.	.	.	.	.	.	.	.	.	.	.	.	.	.	.	.	.	.	.	.	.
Macmaster	2018	.	conference proceeding	North America	hospital	146	.	.	.	.	.	.	.	.	.	.	.	.	.	.	.	.	.	.	.	.	.	.	.	.	.	.	.	.	.	.	.	.	.	.	.	.	.	.	.	.	.	.	.
Konowitz	2019	retrospective cohort	conference proceeding	North America	hospital	1307	.	.	.	.	.	.	.	.	.	.	.	.	.	.	.	.	.	.	.	.	.	.	.	.	.	.	.	.	.	.	.	.	.	.	.	.	.	.	.	.	.	.	.
Binz	2020	retrospective cohort	conference proceeding	North America	hospital	1291	62.2	752	.	.	.	.	.	.	.	.	.	Yes	416	chronic	.	.	Yes	416	.	.	.	.	.	.	.	.	.	.	.	.	.	.	.	.	.	.	.	.	.	.	.	.	.
McNicholas	2017	retrospective cohort	journal article	North America	hospital	76	56.2	53	.	.	.	20	.	.	.	.	.	Yes	76	acute and chronic	.	.	Yes	11	.	.	.	.	.	.	.	.	.	.	.	.	.	.	.	.	.	.	.	.	.	.	.	.	.
Ngugi	1997	RCT	journal article	Africa	hospital	10	.	.	.	.	.	.	.	.	.	.	.	Yes	10	acute and chronic	.	.	No	.	.	.	.	.	.	.	.	.	.	.	.	.	.	.	.	.	.	.	.	.	.	.	.	.	.
Garcia	2018	retrospective cohort	journal article	North America	hospital	309	58.9	219	79	.	.	112	.	.	.	.	.	Yes	134	chronic	.	134	Yes	.	.	.	.	.	.	.	.	.	.	.	.	.	.	.	.	.	.	.	.	.	.	.	.	.	.
Tran	2020	prospective cohort	journal article	North America	hospital	225	58.6	147	78.8	.	.	77	.	.	.	.	.	Yes	.	.	.	.	.	.	.	.	.	.	.	.	.	.	.	.	.	.	.	.	.	.	.	.	.	.	.	.	.	.	.
Mansour	2019	retrospective cohort	conference proceeding	North America	hospital	142	.	.	.	.	.	.	.	.	.	.	.	Yes	.	acute and chronic	.	.	.	.	.	.	.	.	.	.	.	.	.	.	.	.	.	.	.	.	.	.	.	.	.	.	.	.	.
Farina	2018	retrospective cohort	journal article	North America	hospital	120	62.2	61	84.9	.	.	32	.	.	.	.	.	Yes	95	acute and chronic	61	.	Yes	34	.	.	.	.	.	.	.	.	.	.	.	.	.	.	.	.	.	.	.	.	.	.	.	.	.
Pierce	2015	retrospective cohort	journal article	North America	hospital	78	58	71	89	.	.	55	.	.	.	.	.	Yes	78	acute and chronic	.	.	Yes	21	.	.	.	.	.	.	.	.	.	.	.	.	.	.	.	.	.	.	.	.	.	.	.	.	.
Hain	2020	.	conference proceeding	North America	hospital	105	62.3	.	75.6	.	.	.	.	.	.	.	.	Yes	33	chronic	.	33	.	.	.	.	.	.	.	.	.	.	.	.	.	.	.	.	.	.	.	.	.	.	.	.	.	.	.
Keeney	2019	retrospective cohort	journal article	North America	hospital	295	60	178	80	.	.	150	.	.	.	.	.	Yes	61	chronic	.	.	Yes	61	.	.	.	.	.	.	.	.	.	.	.	.	.	.	.	.	.	.	.	.	.	.	.	.	.
Crnobrnja	2020	retrospective cohort	journal article	Australia	hospital	421	71.4	60	.	.	24.5	254	.	.	.	.	.	Yes	.	acute and chronic	37	75	Yes	26	Yes	13	20	.	.	.	.	.	Yes	29	Yes	.	.	.	.	.	.	.	.	.	Yes	33	.	.	.
Coca	2017	case-control	conference proceeding	Europe	hospital	30	75.6	18	.	.	.	12	.	.	.	.	.	Yes	.	.	.	.	.	.	Yes	8	5	.	.	.	.	.	Yes	17	.	.	.	.	Yes	13	Yes	4	Yes	10	Yes	10	.	.	.
Lawes	2017	retrospective cohort	journal article	North America	hospital	198	.	.	.	.	.	.	.	.	.	.	.	.	.	.	.	.	.	.	.	.	.	.	.	.	.	.	.	.	.	.	.	.	.	.	.	.	.	.	.	.	.	.	.
Brown	2018	retrospective cohort	journal article	North America	hospital	69	56.6	64	82.9	.	.	.	.	.	.	.	.	Yes	84	.	.	.	.	.	Yes	18	5	.	.	.	.	.	.	.	.	.	.	.	.	.	.	.	.	.	.	.	.	.	.
Keeney	2019	retrospective cohort	journal article	North America	hospital	147	65	76	79	.	.	79	.	.	.	.	.	Yes	30	chronic	.	.	Yes	30	.	.	.	.	.	.	.	.	.	.	.	.	.	.	.	.	.	.	.	.	.	.	.	.	.
Macmaster	2018	.	conference proceeding	North America	hospital	225	.	.	.	.	.	.	.	.	.	.	.	.	.	.	.	.	.	.	.	.	.	.	.	.	.	.	.	.	.	.	.	.	.	.	.	.	.	.	.	.	.	.	.
Do	2019	retrospective cohort	conference proceeding	North America	hospital	1156	61	682	.	.	.	.	.	.	.	.	.	Yes	798	chronic	.	798	Yes	261	.	.	.	.	.	.	.	.	.	.	.	.	.	.	.	.	.	.	.	.	.	.	.	.	.
McNicholas	2017	retrospective cohort	journal article	North America	hospital	63	49.9	41	.	.	.	37	.	.	.	.	.	Yes	63	acute and chronic	.	.	Yes	2	.	.	.	.	.	.	.	.	.	.	.	.	.	.	.	.	.	.	.	.	.	.	.	.	.
Mahajan	2001	prospective cohort	journal article	Asia	hospital	15	.	.	.	.	.	.	.	.	.	.	.	.	.	.	.	.	.	.	.	.	.	.	.	.	.	.	.	.	.	.	.	.	.	.	.	.	.	.	.	.	.	.	.
Peacock	2018	prospective cohort	journal article	North America	hospital	130	56.4	124	.	.	.	.	.	.	.	.	.	Yes	.	acute and chronic	.	.	Yes	.	.	.	.	.	.	.	.	.	Yes	.	.	.	.	.	Yes	.	.	.	.	.	.	.	.	.	.
Lens	1989	prospective cohort	journal article	Europe	hospital	10	62	4	.	.	.	.	.	.	.	.	.	Yes	10	acute and chronic	.	.	.	.	.	.	.	.	.	.	.	.	.	.	0	.	.	.	.	.	.	.	.	.	.	.	.	.	.
Zuern	2020	retrospective cohort	journal article	North America	hospital	90	59.3	62	88	.	.	45	.	.	.	.	.	Yes	.	.	.	.	.	.	Yes	32	.	.	.	.	.	.	.	.	.	.	.	.	.	.	.	.	.	.	.	.	.	.	.
Moussavi	2020	retrospective cohort	journal article	North America	hospital	477	62	259	.	.	.	278	.	.	.	.	.	Yes	428	acute and chronic	201	37	Yes	190	.	.	.	.	.	.	.	.	Yes	.	.	.	.	.	Yes	171	Yes	36	Yes	14	Yes	245	Yes	38	.
Verdier	2021	retrospective cohort	journal article	North America	hospital	87	62.9	52	83.8	.	29.1	28	.	.	.	.	.	Yes	.	acute and chronic	60	25	Yes	22	No	0	.	.	.	.	.	.	.	.	.	.	.	.	.	.	.	.	.	.	.	.	.	.	.
Beltrami-Moreira	2020	prospective cohort	conference proceeding	North America	hospital	160	68	78	.	.	.	77	.	.	.	.	.	Yes	72	chronic	.	72	.	.	.	.	.	.	.	.	.	.	.	.	.	.	.	.	.	.	.	.	.	.	.	.	.	.	.
Chothia	2014	RCT	journal article	Africa	hospital	10	40.2	5	.	.	.	0	.	.	.	.	.	Yes	10	chronic	0	.	Yes	10	No	.	.	.	.	.	.	.	.	.	.	.	.	.	.	.	.	.	.	.	Yes	6	.	.	.
Boughton	2019	retrospective cohort	journal article	Europe	hospital	662	71	617	66.1	.	.	206	.	.	.	.	.	Yes	15	chronic	.	.	Yes	15	Yes	57	7	7	.	.	.	.	.	.	.	.	.	.	.	.	.	.	.	.	.	.	.	.	.
Wu	2015	retrospective cohort	conference proceeding	North America	hospital	191	60.6	16	.	.	30.8	14	.	.	.	.	.	Yes	22	acute and chronic	10	.	Yes	12	.	.	.	.	.	.	.	.	.	.	.	.	.	.	.	.	.	.	.	.	.	.	.	.	.
Diveley	2021	retrospective cohort	conference proceeding	North America	hospital	49	.	.	.	.	.	.	.	.	.	.	.	No	49	.	.	.	No	.	.	.	.	.	.	.	.	.	.	.	.	.	.	.	.	.	.	.	.	.	.	.	.	.	.
Chittineni	2019	retrospective cohort	journal article	North America	hospital	61	49	.	.	.	.	.	.	.	.	.	.	.	.	.	.	.	.	.	.	.	.	.	.	.	.	.	.	.	.	.	.	.	.	.	.	.	.	.	.	.	.	.	.
Zuern	2020	retrospective cohort	journal article	North America	hospital	75	60.7	44	84.4	.	.	28	.	.	.	.	.	Yes	.	.	.	.	.	.	Yes	24	1	.	.	.	.	.	.	.	.	.	.	.	.	.	.	.	.	.	.	.	.	.	.
Macmaster	2017	.	conference proceeding	North America	hospital	100	.	.	.	.	.	.	.	.	.	.	.	.	.	.	.	.	.	.	.	.	.	.	.	.	.	.	.	.	.	.	.	.	.	.	.	.	.	.	.	.	.	.	.
Driver	2016	retrospective cohort	conference proceeding	North America	hospital	433	.	.	.	.	.	.	.	.	.	.	.	.	.	.	.	.	.	.	.	.	.	.	.	.	.	.	.	.	.	.	.	.	.	.	.	.	.	.	.	.	.	.	.
Wheeler	2016	retrospective cohort	journal article	North America	hospital	66	61.9	41	74.2	.	.	.	.	.	.	.	.	Yes	.	.	.	.	Yes	16	Yes	25	.	.	.	.	.	.	.	.	.	.	.	.	.	.	.	.	.	.	.	.	.	.	.
Coca	2017	retrospective cohort	journal article	Europe	hospital	164	72	6	.	.	.	71	.	.	.	.	.	Yes	10	acute and chronic	.	.	No	0	Yes	3	3	.	.	.	.	.	Yes	6	.	.	.	.	Yes	5	Yes	1	Yes	1	Yes	3	.	.	.
Garcia	2018	retrospective cohort	journal article	North America	hospital	92	62.3	63	77.4	.	.	27	.	.	.	.	.	Yes	51	chronic	.	51	Yes	.	.	.	.	.	.	.	.	.	.	.	.	.	.	.	.	.	.	.	.	.	.	.	.	.	.
Humphrey	2020	retrospective cohort	conference proceeding	Europe	hospital	110	56	.	.	.	.	.	.	.	.	.	Yes	Yes	.	.	.	.	No	.	.	.	.	.	.	.	.	.	.	.	.	.	.	.	.	.	.	.	.	.	Yes	.	.	.	Yes
Verdier	2021	retrospective cohort	journal article	North America	hospital	87	60.9	48	78.8	.	28.1	24	.	.	.	.	.	Yes	.	acute and chronic	48	25	Yes	30	No	0	.	.	.	.	.	.	.	.	.	.	.	.	.	.	.	.	.	.	.	.	.	.	.
Diveley	2021	retrospective cohort	conference proceeding	North America	hospital	90	.	.	.	.	.	.	.	.	.	.	.	Yes	90	.	.	.	.	.	.	.	.	.	.	.	.	.	.	.	.	.	.	.	.	.	.	.	.	.	.	.	.	.	.
Kim	1996	prospective crossover	journal article	Asia	hospital	8	52.4	6	.	55-66	.	0	.	.	.	.	.	Yes	8	chronic	.	.	Yes	8	No	.	.	.	.	.	.	.	.	.	0	0	.	.	.	.	.	.	.	.	.	.	.	.	.
Dixon	2016	retrospective cohort	conference proceeding	Europe	hospital	57	71	.	.	.	.	.	.	.	.	.	.	.	.	.	.	.	.	.	.	.	.	.	.	.	.	.	.	.	.	.	.	.	.	.	.	.	.	.	.	.	.	.	.
Brown	2018	retrospective cohort	journal article	North America	hospital	264	55.6	168	90	.	.	.	.	.	.	.	.	Yes	231	.	.	.	.	.	Yes	86	7	.	.	.	.	.	.	.	.	.	.	.	.	.	.	.	.	.	.	.	.	.	.
Lim	2019	retrospective cohort	conference proceeding	North America	hospital	96	.	.	.	.	.	.	.	.	.	.	.	.	.	.	.	.	.	.	.	.	.	.	.	.	.	.	.	.	.	.	.	.	.	.	.	.	.	.	.	.	.	.	.
Ljutic	1993	prospective cohort	journal article	Europe	hospital	9	.	5	.	.	.	0	.	.	.	.	.	Yes	9	chronic	.	9	Yes	9	No	.	.	.	.	.	.	.	.	.	.	.	.	.	.	.	.	.	.	.	.	.	.	.	.
Schafers	2012	retrospective cohort	journal article	North America	hospital	219	52.5	15	73.9	.	.	27	.	.	.	.	.	Yes	15	acute and chronic	.	.	Yes	.	.	.	.	.	.	.	.	.	.	.	.	.	.	.	.	.	.	.	.	.	.	.	.	.	.
Rafique	2020	RCT	journal article	North America	hospital	15	48	7	.	.	.	.	.	.	.	.	.	Yes	15	chronic	.	.	Yes	15	.	.	.	.	.	.	.	.	.	.	.	.	.	.	.	.	.	.	.	.	.	.	.	.	.
Kocoglu	2002	prospective cohort	journal article	Asia	hospital	22	52.3	14	62.4	.	22.1	0	.	.	.	.	.	No	22	.	.	.	No	.	No	.	.	.	.	.	.	.	.	.	.	.	.	.	.	.	.	.	.	.	.	.	.	.	.
Moussavi	2020	retrospective cohort	journal article	North America	hospital	223	60.2	115	.	.	.	128	.	.	.	.	.	Yes	209	acute and chronic	89	20	Yes	100	.	.	.	.	.	.	.	.	Yes	.	.	.	.	.	Yes	81	Yes	25	Yes	3	Yes	124	Yes	14	.
Tee	2020	retrospective cohort	journal article	Europe	hospital	132	63	19	.	.	.	50	.	.	.	.	.	Yes	13	chronic	.	13	.	.	Yes	4	.	.	.	.	.	.	.	.	.	.	.	.	.	.	.	.	.	.	.	.	.	.	.
LaRue	2017	retrospective cohort	journal article	North America	hospital	542	62.3	272	80.9	.	28.6	266	.	.	.	.	.	Yes	.	acute and chronic	290	454	Yes	189	Yes	.	68	33	8	27	.	.	Yes	242	Yes	130	Yes	63	.	.	Yes	49	.	.	.	.	.	.	.
Ngugi	1997	RCT	journal article	Africa	hospital	10	.	.	.	.	.	.	.	.	.	.	.	Yes	10	acute and chronic	.	.	No	.	.	.	.	.	.	.	.	.	.	.	.	.	.	.	.	.	.	.	.	.	.	.	.	.	.
Jacob	2019	retrospective cohort	journal article	North America	hospital	172	63.1	154	.	.	31.1	91	.	.	.	.	.	Yes	82	chronic	.	.	Yes	41	.	.	.	.	.	.	.	.	.	.	.	.	.	.	.	.	.	.	.	.	.	.	.	.	.
Ngugi	1997	RCT	journal article	Africa	hospital	10	.	.	.	.	.	.	.	.	.	.	.	Yes	10	acute and chronic	.	.	No	.	.	.	.	.	.	.	.	.	.	.	.	.	.	.	.	.	.	.	.	.	.	.	.	.	.
Allon	1990	prospective crossover	journal article	North America	hospital	12	56.5	.	.	.	.	0	.	.	.	.	.	Yes	12	chronic	0	.	Yes	12	.	.	.	.	.	.	.	.	.	.	.	.	.	.	.	.	.	.	.	.	0	.	.	.	.
Wheeler	2016	retrospective cohort	journal article	North America	hospital	66	55.7	37	69.9	.	.	.	.	.	.	.	.	Yes	.	.	.	.	Yes	20	Yes	30	.	.	.	.	.	.	.	.	.	.	.	.	.	.	.	.	.	.	.	.	.	.	.
Allon	1990	prospective crossover	journal article	North America	hospital	10	56.5	.	.	.	.	0	.	.	.	.	.	Yes	10	chronic	0	.	Yes	10	.	.	.	.	.	.	.	.	.	.	.	.	.	.	.	.	.	.	.	.	0	.	.	.	.
Dixon	2016	retrospective cohort	conference proceeding	Europe	hospital	59	69	.	.	.	.	.	.	.	.	.	.	.	.	.	.	.	.	.	.	.	.	.	.	.	.	.	.	.	.	.	.	.	.	.	.	.	.	.	.	.	.	.	.
Blumberg	1988	prospective cohort	journal article	Europe	hospital	10	57.8	5	.	.	.	.	.	.	.	.	.	Yes	10	chronic	0	.	Yes	10	.	.	.	.	.	.	.	.	.	.	.	.	.	.	.	.	.	.	.	.	.	.	.	.	.
Humphrey	2021	retrospective cohort	journal article	Europe	hospital	1284	72	804	.	.	.	.	.	.	.	.	.	Yes	512	chronic	.	512	.	.	.	.	.	.	.	.	.	.	Yes	764	Yes	386	Yes	158	.	.	Yes	220	.	.	.	.	.	.	.
Mushtaq	2006	prospective cohort	journal article	Asia	hospital	5	51	.	.	.	.	.	.	.	.	.	.	Yes	5	acute and chronic	.	.	.	.	.	.	.	.	.	.	.	.	.	.	.	.	.	.	.	.	.	.	.	.	.	.	.	.	.
Mushtaq	2006	prospective cohort	journal article	Asia	hospital	5	51.8	.	.	.	.	.	.	.	.	.	.	Yes	5	acute and chronic	.	.	.	.	.	.	.	.	.	.	.	.	.	.	.	.	.	.	.	.	.	.	.	.	.	.	.	.	.
Williams	1988	case series	journal article	Europe	hospital	.	39	2	.	.	.	.	.	.	.	.	Yes	Yes	4	acute and chronic	1	2	Yes	1	.	.	.	.	.	.	.	.	.	.	.	.	.	.	.	.	.	.	.	.	.	.	.	.	.
[truncated: 40 more columns]
